# Supplementary material for: Automated bone marrow cytology using deep learning to generate a histogram of cell types
Source: Commun Med (Lond). 2022 Apr 20;2:45. doi: 10.1038/s43856-022-00107-6 (PMC9053230; doi:10.1038/s43856-022-00107-6)
Supplement: Supplementary file 4 — Supplementary Data 1 [file 43856_2022_107_MOESM4_ESM.xlsx]

## Sheet: Figure2(b)
Actual\Detected	Neutrophil	Metamyelocyte	Myelocyte	Promyelocyte	Blast	Erythroblast	Megakaryocyte nucleus	Lymphocyte	Monocyte	Plasma cell	Eosinophil	Megakaryocyte	Debris	Histiocyte	Platelet	Platelet clump	Unknown
Neutrophil	374	13	0	0	0	0	0	0	1	0	0	0	3	0	0	0	20
Metamyelocyte	16	157	7	0	0	0	0	0	2	0	0	0	3	0	0	0	14
Myelocyte	1	8	188	4	5	0	0	0	0	1	0	0	1	0	0	0	22
Promyelocyte	0	1	4	45	3	2	0	1	0	0	2	0	0	0	0	0	1
Blast	0	0	2	0	820	4	0	30	0	0	0	0	6	0	0	0	47
Erythroblast	2	0	0	0	3	316	0	3	0	1	0	0	1	0	0	0	19
Megakaryocyte nucleus	0	0	0	0	0	0	4	0	0	0	0	0	1	0	0	0	2
Lymphocyte	0	0	2	1	20	0	0	110	0	3	0	0	7	0	0	0	27
Monocyte	2	2	0	1	1	0	0	2	46	0	0	0	1	0	0	0	10
Plasma cell	0	0	0	1	0	1	0	0	1	27	0	0	1	0	0	0	8
Eosinophil	0	0	0	1	0	0	0	0	0	0	50	0	0	0	0	0	2
Megakaryocyte	0	0	0	0	0	0	0	0	0	0	0	11	0	0	0	0	3
Debris	12	3	4	1	3	13	0	1	2	0	0	0	810	1	0	0	159
Histiocyte	0	0	0	0	0	0	0	0	0	0	0	0	0	9	0	0	8
Platelet	0	0	0	0	0	1	0	0	0	0	0	0	0	0	239	0	133
Platelet clump	0	0	0	0	0	0	0	0	0	0	0	0	2	0	0	62	38
Unknown	0	0	0	0	0	0	0	0	0	0	0	0	4	0	3	4	92

## Sheet: Figure3(b)
	Iterations	Per day mAP improvement
	0	0
	1	0.0016
	2	0.0036
	3	0.0176
	4	0.0276
	5	0.0336
	6	0.0366
	7	0.0375

## Sheet: Table2
	Cell Type	AP	Log-average miss rate	ALL	TP	FP	FN		Precision	Recall	F1 Score
	Neutrophil	0.90342	0.21	411	374	71	37		0.840449	0.909976	0.873832
	Metamyelocyte	0.77049	0.37	199	157	73	42		0.682609	0.788945	0.731935
	Myelocyte	0.801675	0.34	230	188	46	42		0.803419	0.817391	0.810345
	Promyelocyte	0.624435	0.53	43	29	19	14		0.604167	0.674419	0.637363
	Blast	0.84	0.34	889	800	122	89		0.867679	0.899888	0.88349
	Erythroblast	0.923265	0.17	345	316	53	29		0.856369	0.915942	0.885154
	Megakaryocyte nucleus	0.59997	0.18	7	4	1	3		0.8	0.571429	0.666667
	Lymphocyte	0.662655	0.49	170	110	41	60		0.728477	0.647059	0.685358
	Monocyte	0.72429	0.36	65	46	9	19		0.836364	0.707692	0.766667
	Plasma cell	0.715575	0.33	39	27	9	12		0.75	0.692308	0.72
	Eosinophil	0.970725	0.06	53	50	4	3		0.925926	0.943396	0.934579
	Megakaryocyte	0.824985	0.19	14	11	0	3		1	0.785714	0.88
	Debris	0.79464	0.34	1009	810	146	199		0.84728	0.802775	0.824427
	Histiocyte	0.54348	0.5	17	9	1	8		0.9	0.529412	0.666667
	Platelet	0.643965	0.33	373	239	45	134		0.841549	0.640751	0.727549
	Platelet clump	0.622335	0.41	102	62	5	40		0.925373	0.607843	0.733728
	Average	0.747869	0.321875						0.825604	0.745934	0.776735

## Sheet: Table3
		#	AP	#	AP	#	AP	#	AP	#	AP	#	AP	#	AP	#	AP
	Neutrophil	680	0.75	1256	0.82	1568	0.83	1756	0.85	1895	0.86	2050	0.89	2398	0.91	2714	0.9
	Metamyelocyte	480	0.6	605	0.66	752	0.69	785	0.72	856	0.76	925	0.75	986	0.76	1017	0.77
	Myelocyte	390	0.53	589	0.55	665	0.59	720	0.6234	869	0.6978	950	0.7823	1015	0.7923	1199	0.8
	Promyelocyte	65	0.44	102	0.46	256	0.52	285	0.5382	320	0.5922	326	0.6211	360	0.6375	409	0.62
	Blast	1050	0.69	1785	0.76	2029	0.78	2590	0.81	2896	0.8	3268	0.83	3526	0.84	3950	0.84
	Erythroblast	620	0.72	1150	0.78	1390	0.8	1580	0.8214	2028	0.8868	2295	0.9039	2480	0.9242	2668	0.92
	Megakaryocyte nucleus	5	0.32	7	0.35	18	0.52	19	0.55	19	0.55	23	0.6	23	0.59	23	0.6
	Lymphocyte	390	0.47	530	0.48	689	0.5	706	0.5073	780	0.5239	1015	0.5947	1150	0.6159	1305	0.66
	Monocyte	62	0.47	98	0.51	295	0.57	368	0.61	423	0.62	485	0.65	520	0.68	569	0.72
	Plasma cell	29	0.57	45	0.59	50	0.61	82	0.63	105	0.67	135	0.68	158	0.71	176	0.72
	Eosinophil	31	0.59	38	0.63	135	0.83	172	0.86	185	0.88	221	0.9485	228	0.953	249	0.97
	Megakaryocyte	25	0.49	30	0.52	90	0.77	90	0.77	92	0.78	95	0.8	100	0.81	106	0.82
	Debris	1380	0.58	2680	0.62	3450	0.65	3920	0.6794	4490	0.7325	4901	0.7666	5260	0.7716	5603	0.79
	Histiocyte	38	0.34	72	0.42	147	0.48	163	0.48	168	0.51	174	0.52	182	0.54	191	0.54
	Platelet	790	0.41	1680	0.46	2150	0.48	2560	0.52	2890	0.58	3250	0.6458	3680	0.65	3971	0.64
	Platelet clump	93	0.37	146	0.41	320	0.54	409	0.56	475	0.57	536	0.58	563	0.61	585	0.62
	Average	6128	0.52125	10813	0.56375	14004	0.635	16205	0.658106	18491	0.688325	20649	0.722681	22629	0.737156	24735	0.745625

## Sheet: Figure6
		Object class	Hematopathologist 1		Object class	Hematopathologist 2
		Eosinophil	0.99		Eosinophil	0.99
		Neutrophil	0.95		Neutrophil	0.95
		Erythroblast	0.95		Erythroblast	0.95
		Megakaryocyte	0.95		Megakaryocyte	0.95
		Platelet	0.92		Monocyte	0.95
		Blast	0.92		Debris	0.95
		Monocyte	0.92		Platelet clump	0.95
		Debris	0.9		Platelet	0.92
		Platelet clump	0.9		Blast	0.92
		Metamyelocyte	0.9		Myelocyte	0.9
		Myelocyte	0.9		Promyelocyte	0.9
		Promyelocyte	0.9		Metamyelocyte	0.87
		Lymphocyte	0.85		Lymphocyte	0.85
		Plasma cell	0.85		Plasma cell	0.85
		Histiocyte	0.8		Histiocyte	0.8
		Megakaryocyte nucleus	0.75		Megakaryocyte nucleus	0.8

## Sheet: TableS3
		AP.I1	AP.I2	AP.I3	AP.I4	AP.I5	AP.I6	AP.I7	AP.I8
	Column1	Column2	Column3	Column4	Column5	Column6	Column7	Column8	Column9
	Neutrophil	0.72	0.78	0.83	0.86	0.87	0.9	0.92	0.9
	Metamyelocyte	0.56	0.63	0.7	0.73	0.74	0.74	0.75	0.77
	Myelocyte	0.53	0.54	0.58	0.61	0.69	0.76	0.8	0.8
	Promyelocyte	0.41	0.45	0.56	0.55	0.6	0.6	0.62	0.62
	Blast	0.63	0.71	0.79	0.8	0.8	0.82	0.82	0.84
	Erythroblast	0.69	0.75	0.78	0.84	0.87	0.91	0.91	0.92
	Megakaryocyte nucleus	0.28	0.36	0.48	0.57	0.56	0.59	0.6	0.6
	Lymphocyte	0.45	0.47	0.51	0.52	0.54	0.61	0.64	0.66
	Monocyte	0.48	0.53	0.56	0.63	0.65	0.65	0.69	0.72
	Plasma cell	0.55	0.57	0.62	0.66	0.68	0.7	0.71	0.72
	Eosinophil	0.57	0.62	0.79	0.85	0.89	0.9	0.94	0.97
	Megakaryocyte	0.46	0.5	0.75	0.79	0.79	0.79	0.8	0.82
	Debris	0.54	0.61	0.62	0.7	0.73	0.78	0.7716	0.79
	Histiocyte	0.3	0.39	0.44	0.5	0.51	0.52	0.52	0.54
	Platelet	0.39	0.43	0.47	0.53	0.6	0.64	0.66	0.64
	Platelet clump	0.38	0.39	0.42	0.53	0.59	0.57	0.62	0.62
	Average	0.49625	0.545625	0.61875	0.666875	0.694375	0.7175	0.735725	0.745625

## Sheet: Figure S2(a)
Actual\Detected	Neutrophil	Metamyelocyte	Myelocyte	Promyelocyte	Blast	Erythroblast	Megakaryocyte nucleus	Lymphocyte	Monocyte	Plasma cell	Eosinophil	Megakaryocyte	Debris	Histiocyte	Platelet	Platelet clump	Unknown
Neutrophil	300	3	0	0	0	0	0	0	0	0	0	0	1	0	0	0	16
Metamyelocyte	4	106	2	0	0	0	0	0	0	0	0	0	1	0	0	0	9
Myelocyte	0	4	105	1	1	0	0	0	0	0	0	0	0	0	0	0	10
Promyelocyte	0	0	1	10	0	0	0	0	0	0	0	0	0	0	0	0	1
Blast	0	0	2	0	180	2	0	10	0	0	0	0	1	0	0	0	7
Erythroblast	0	0	0	0	1	250	0	3	0	1	0	0	1	0	0	0	10
Megakaryocyte nucleus	0	0	0	0	0	0	1	0	0	0	0	0	0	0	0	0	0
Lymphocyte	0	0	0	0	4	0	0	61	0	1	0	0	1	0	0	0	10
Monocyte	1	0	0	0	0	0	0	0	17	0	0	0	0	0	0	0	5
Plasma cell	0	0	0	0	0	0	0	0	0	9	0	0	1	0	0	0	2
Eosinophil	0	0	0	0	0	0	0	0	0	0	21	0	0	0	0	0	1
Megakaryocyte	0	0	0	0	0	0	0	0	0	0	0	3	0	0	0	0	1
Debris	2	1	1	0	3	2	0	0	0	0	0	0	357	0	0	0	36
Histiocyte	0	0	0	0	0	0	0	0	0	0	0	0	0	5	0	0	3
Platelet	0	0	0	0	0	0	0	0	0	0	0	0	0	0	110	0	42
Platelet clump	0	0	0	0	0	0	0	0	0	0	0	0	0	0	0	60	25
Unknown	0	0	0	0	0	0	0	0	0	0	0	0	1	0	1	1	20

## Sheet: Figure S2(b)
Actual\Detected	Neutrophil	Metamyelocyte	Myelocyte	Promyelocyte	Blast	Erythroblast	Megakaryocyte nucleus	Lymphocyte	Monocyte	Plasma cell	Eosinophil	Megakaryocyte	Debris	Histiocyte	Platelet	Platelet clump	Unknown
Neutrophil	104	4	0	0	0	0	0	0	0	0	0	0	2	0	0	0	6
Metamyelocyte	3	91	4	0	0	0	0	0	2	0	0	0	1	0	0	0	9
Myelocyte	0	1	15	0	1	0	0	0	0	0	0	0	1	0	0	0	1
Promyelocyte	0	0	3	16	1	0	0	0	0	0	1	0	0	0	0	0	1
Blast	0	0	0	0	111	6	0	20	0	0	0	0	0	0	0	0	9
Erythroblast	1	0	0	0	1	130	0	4	0	0	0	0	0	0	0	0	6
Megakaryocyte nucleus	0	0	0	0	0	0	2	0	0	0	0	0	1	0	0	0	1
Lymphocyte	0	0	0	0	3	0	0	39	0	2	0	0	3	0	0	0	5
Monocyte	2	4	0	0	0	0	0	0	15	0	0	0	0	0	0	0	4
Plasma cell	0	0	0	0	0	0	0	0	0	5	0	0	0	0	0	0	2
Eosinophil	0	0	0	0	0	0	0	0	0	0	11	0	0	0	0	0	1
Megakaryocyte	0	0	0	0	0	0	0	0	0	0	0	2	0	0	0	0	1
Debris	9	0	3	0	0	6	0	0	3	0	0	0	390	0	0	0	29
Histiocyte	0	0	0	0	0	0	0	0	0	0	0	0	0	4	0	0	2
Platelet	0	0	0	0	0	0	0	0	0	0	0	0	0	0	54	0	17
Platelet clump	0	0	0	0	0	0	0	0	0	0	0	0	3	0	0	8	2
Unknown	0	0	0	0	0	0	0	0	0	0	0	0	1	0	1	1	8

## Sheet: Figure S2(c)
Actual\Detected	Neutrophil	Metamyelocyte	Myelocyte	Promyelocyte	Blast	Erythroblast	Megakaryocyte nucleus	Lymphocyte	Monocyte	Plasma cell	Eosinophil	Megakaryocyte	Debris	Histiocyte	Platelet	Platelet clump	Unknown
Neutrophil	83	1	0	0	0	0	0	0	0	0	0	0	1	0	0	0	4
Metamyelocyte	2	25	2	0	0	0	0	0	1	0	0	0	1	0	0	0	3
Myelocyte	0	1	45	0	1	0	0	0	0	1	0	0	0	0	0	0	4
Promyelocyte	0	0	2	19	0	2	0	0	0	0	1	0	0	0	0	0	1
Blast	0	0	0	0	200	2	0	7	0	0	0	0	2	0	0	0	10
Erythroblast	1	0	0	0	3	89	0	1	0	0	0	0	0	0	0	0	3
Megakaryocyte nucleus	0	0	0	0	0	0	2	0	0	0	0	0	0	0	0	0	1
Lymphocyte	0	0	1	0	4	0	0	41	0	1	0	0	3	0	0	0	6
Monocyte	1	1	0	0	0	0	0	0	11	0	0	0	0	0	0	0	3
Plasma cell	0	0	0	0	0	0	0	0	0	4	0	0	0	0	0	0	2
Eosinophil	0	0	0	0	0	0	0	0	0	0	12	0	0	0	0	0	1
Megakaryocyte	0	0	0	0	0	0	0	0	0	0	0	2	0	0	0	0	1
Debris	2	1	1	0	2	3	0	0	2	0	0	0	245	0	0	0	19
Histiocyte	0	0	0	0	0	0	0	0	0	0	0	0	0	3	0	0	2
Platelet	0	0	0	0	0	0	0	0	0	0	0	0	0	0	51	0	18
Platelet clump	0	0	0	0	0	0	0	0	0	0	0	0	0	0	0	13	6
Unknown	0	0	0	0	0	0	0	0	0	0	0	0	0	0	1	1	10

## Sheet: Figure S2(d)
Actual\Detected	Neutrophil	Metamyelocyte	Myelocyte	Promyelocyte	Blast	Erythroblast	Megakaryocyte nucleus	Lymphocyte	Monocyte	Plasma cell	Eosinophil	Megakaryocyte	Debris	Histiocyte	Platelet	Platelet clump	Unknown
Neutrophil	65	1	0	0	0	0	0	0	0	0	0	0	1	0	0	0	3
Metamyelocyte	1	16	1	0	0	0	0	0	0	0	0	0	1	0	0	0	1
Myelocyte	0	1	16	0	1	0	0	0	0	1	0	0	0	0	0	0	1
Promyelocyte	0	0	2	6	0	1	0	0	0	0	1	0	0	0	0	0	0
Blast	0	0	0	0	267	1	0	5	0	0	0	0	1	0	0	0	11
Erythroblast	1	0	0	0	1	51	0	1	0	0	0	0	0	0	0	0	2
Megakaryocyte nucleus	0	0	0	0	0	0	2	0	0	0	0	0	0	0	0	0	2
Lymphocyte	0	0	1	0	3	0	0	16	0	1	0	0	2	0	0	0	3
Monocyte	0	0	0	0	1	0	0	0	8	0	0	0	0	0	0	0	2
Plasma cell	0	0	0	1	0	1	0	0	1	5	0	0	0	0	0	0	0
Eosinophil	0	0	0	1	0	0	0	0	0	0	17	0	0	0	0	0	0
Megakaryocyte	0	0	0	0	0	0	0	0	0	0	0	4	0	0	0	0	1
Debris	3	0	0	0	0	4	0	0	0	0	0	0	85	0	0	0	18
Histiocyte	0	0	0	0	0	0	0	0	0	0	0	0	0	1	0	0	1
Platelet	0	0	0	0	0	0	0	0	0	0	0	0	0	0	14	0	9
Platelet clump	0	0	0	0	0	0	0	0	0	0	0	0	0	0	0	3	2
Unknown	0	0	0	0	0	0	0	0	0	0	0	0	0	0	1	1	7

[truncated: 1 more sheets: Figure S2(e)]
